# Supplementary material for: The Quality and Starch Digestibility of Multi-Grain Noodles Are Regulated by the Additive Amount of Dendrobium Officinale
Source: Foods. 2025 Jan 27;14(3):413. doi: 10.3390/foods14030413 (PMC11817478; doi:10.3390/foods14030413)
Supplement: Supplementary file 1 [file foods-14-00413-s001.zip]

Archive with 1 entries (1 files):
- foods-3385028-supplementary.pdf
